# Supplementary material for: NanoCaller for accurate detection of SNPs and indels in difficult-to-map regions from long-read sequencing by haplotype-aware deep neural networks
Source: Genome Biol. 2021 Sep 6;22:261. doi: 10.1186/s13059-021-02472-2 (PMC8419925; doi:10.1186/s13059-021-02472-2)
Supplement: Supplementary file 2 — Additional file 2. : Tables S27-S42 for various detailed performance evaluation on more recent Pacbio and Nanopore (basecalled by Guppy v3.3.2) long-read data on GIAB benchmark variants v4.2.1 together with data statistics. [file 13059_2021_2472_MOESM2_ESM.xlsx]

## Sheet: Table of Contents
Table of Contents
Table Number	Table Name
Table S27	Statistics of benchmark variants in difficult-to-map regions
Table S28	Description of Models and Training Datasets
Table S29	Long-reads Datasets Statistics
Table S30	SNP Performance for ONT HG001-7 Guppy4.2.2 datasets and HX1
Table S31	Indel Performance in whole genome, homopolymer and non-homopolymer regions for ONT HG001-7 Guppy4.2.2 datasets and HX1
Table S32	SNP Performance in easy genomic regions vs "all difficult to map" regions for ONT HG001-7 Guppy4.2.2 datasets
Table S33	SNP Performance on various categories of difficult to map regions for ONT HG002-4 Guppy4.2.2 datasets
Table S34	Indel Performance on various categories of difficult to map regions for ONT HG002-4 Guppy4.2.2 datasets
Table S35	SNP Performance for Official Oxford Nanopore Technologies company HG002 data release
Table S36	Indel Performance for Official Oxford Nanopore Technologies company HG002 data release
Table S37	SNP Performance on PacBio CCS 15-20kb library selection datasets for HG001-4
Table S38	Indel Performance on PacBio CCS 15-20kb library selection datasets for HG001-4
Table S39	SNP Performance on PacBio CLR datasets for HG001-4
Table S40	SNP Performance difference between v3.3.2 and v4.2.1 benchmark variants for ONT Guppy4.2.2 HG002-4 datasets evaluated on whole genome, easy genomic regions and "all difficult to map" regions
Table S41	Breakdown of SNP performance in "all difficult to map" regions by interval lengths for ONT Guppy4.2.2 HG002-4 datasets
Table S42	SNP and Indel Performances of NanoCaller and PEPPER-DeepVariant for ONT HG002-4 Guppy4.2.2 datasets

## Sheet: S27
Table S27. Statistics of GIAB benchmark variants in difficult-to-map regions. The latest GIAB benchmark version available for each genome is used, i.e. v3.3.2 for HG001, HG005, HG006 and HG007, and v4.2.1 for HG002, HG003 and HG004. Definitions and BED files for various difficult-to-map regions were obtained from GIAB's genome stratification v2.0. The statistics shown here are the intersection of…
	SNPs
	Region	HG001	HG002	HG003	HG004	HG005	HG006	HG007
	High Confidence	2960486	3365115	3327480	3346597	2904403	2982278	3000039
	Easy Genomic Regions	2508489	2737164	2717832	2732800	2464164	2533004	2546780
	All Difficult To Map	451997	627951	609648	613797	440239	449274	453259
	Tandem and Homopolymer Repeats	175175	182901	166345	166489	162244	170908	172535
	Low Mappability	106318	192640	192519	192652	110136	108556	109045
	Segmental Duplications	4204	120948	121960	122191	4608	5711	5628
	MHC	10277	20165	19528	19258	6906	6341	6702
	Indels
	Region	HG001	HG002	HG003	HG004	HG005	HG006	HG007
	High Confidence	483941	525466	504497	510516	403859	405828	407892
	Non-Homopolymer (4bp+)	181036	210352	199302	200556	172678	158063	157966
	All Homopolymer (4bp+)	315543	330219	319216	323964	243372	258666	260938
	All Difficult To Map	339808	369140	350021	354701	261510	264791	265825
	Tandem and Homopolymer Repeats	319821	339374	320401	324991	241739	245639	246558
	Low Mappability	476	10825	10171	10004	419	379	354
	Segmental Duplications	6760	10446	10023	9845	5575	5310	5340
	MHC	1343	1674	1707	1650	759	653	742

## Sheet: S28
Table S28. Description of various NanoCaller SNPs and indel models, and datasets used for training these models.
	SNP Models	Sequencing Technology	Genome	Coverage	Benchmark	Basecaller
	ONT-HG001	ONT R9.4.1	HG001	55	v3.3.2	Guppy4.2.2
	ONT-HG001_GP2.3.8	ONT R9.4.1	HG001	34	v3.3.2	Guppy2.3.8
	ONT-HG002	ONT R9.4.1	HG002	47	v4.2.1	Guppy4.2.2
	ONT-HG002_GP4.2.2_v3.3.2	ONT R9.4.1	HG002	47	v3.3.2	Guppy4.2.2
	ONT-HG002_GP2.3.4_v3.3.2	ONT R9.4.1	HG002	53	v3.3.2	Guppy2.3.4
	ONT-HG002_bonito	ONT R9.4.1	HG002 (chr1-21)	51	v4.2.1	Bonito v0.30
	ONT-HG002_r10.3	ONT R10.3	HG002 (chr1-21)	32	v4.2.1	Guppy4.0.11
	CCS-HG001	PacBio CCS	HG001	57	v3.3.2	-
	CCS-HG002	PacBio CCS	HG002	56	v4.2.1	-
	CLR-HG002	PacBio CLR	HG002	58	v4.2.1	-
	NanoCaller1	ONT R9.4.1	HG001	34	v3.3.2	Guppy2.3.8
	NanoCaller2	ONT R9.4.1	HG002	53	v3.3.2	Guppy2.3.4
	NanoCaller3	PacBio CLR	HG003	28	v3.3.2	-
	Indel Models	Sequencing Technology	Genome	Coverage	Benchmark	Basecaller
	ONT-HG001	ONT R9.4.1	HG001	55	v3.3.2	Guppy4.2.2
	ONT-HG002	ONT R9.4.1	HG002	47	v4.2.1	Guppy4.2.2
	CCS-HG001	PacBio CCS	HG001	57	v3.3.2	-
	CCS-HG002	PacBio CCS	HG002	56	v4.2.1	-
	NanoCaller1	ONT R9.4.1	HG001	34	v3.3.2	Guppy2.3.8
	NanoCaller3	PacBio CCS	HG001	29	v3.3.2	-

## Sheet: S29
Table S29. Description, statitistics (coverage, and N50, mean, median read lengths, number of reads and bases) and sources of various long-reads datasets.
Sequencing Technology	Genome	Source	Description	ONT Basecaller / SMRT Link Version	Coverage	N50	Median Read Length	Mean Read Length	Standard Deviation Read Length	Total Number of Bases	Total Number of Reads	Post Processing	Alignment Command	URL
ONT R9.4.1	HG001	Human Pangenome Reference Consortium	PromethION Sequencing Dataset, same sequencing dataset as precision FDA dataset, but basecalled with Guppy 4.2.2	Guppy 4.2.2	55.0221	26868	6358	12554.8	16218.4	170883088445	14333738	FASTQ files aligned using minimap2	`minimap2 -a -z 600,200 -x map-ont`	https://s3-us-west-2.amazonaws.com/human-pangenomics/index.html?prefix=NHGRI_UCSC_panel/HG001/nanopore/Guppy_4.2.2/
	HG002				46.6552	52272	6636	18399.4	27564.4	144897888210	8279473			https://s3-us-west-2.amazonaws.com/human-pangenomics/index.html?prefix=NHGRI_UCSC_panel/HG002/nanopore/Guppy_4.2.2/
	HG003				80.8837	45883	8099	18196.8	24601.9	251201818684	14480983			https://s3-us-west-2.amazonaws.com/human-pangenomics/index.html?prefix=NHGRI_UCSC_panel/HG003/nanopore/Guppy_4.2.2/
	HG004				83.5622	49248	8247	19831.7	26582.7	259520420689	13655576			https://s3-us-west-2.amazonaws.com/human-pangenomics/index.html?prefix=NHGRI_UCSC_panel/HG004/nanopore/Guppy_4.2.2/
	HG005				53.4419	50238	20734	28933.2	27321	165975364202	6034758			https://s3-us-west-2.amazonaws.com/human-pangenomics/index.html?prefix=NHGRI_UCSC_panel/HG005/nanopore/Guppy_4.2.2/
	HG006				47.6244	51079	20618	29118.9	27445.8	147907875794	5333324			https://s3-us-west-2.amazonaws.com/human-pangenomics/index.html?prefix=NHGRI_UCSC_panel/HG006/nanopore/Guppy_4.2.2/
	HG007				38.7115	51221	19331	28405.3	26947.9	120226791484	4451003			https://s3-us-west-2.amazonaws.com/human-pangenomics/index.html?prefix=NHGRI_UCSC_panel/HG007/nanopore/Guppy_4.2.2/
	HG002	precisionFDA Truth Challenge V2	PromethION Sequencing Dataset used in Precision FDA Truth Challenge V2	Guppy 3.6	46.5559	52324	6656	18436.4	27591.9	144589353329	8258809			https://data.nist.gov/od/id/mds2-2336
	HG003				80.7216	45930	8115	18222.2	24625.4	250698356600	14454386
	HG004				83.429	49294	8271	19867.3	26608.8	259106808931	13628447
	HX1	Wang Genomics Lab	HX1 dataset sequenced by our lab	Guppy 4.5.2	47.877	24799	15880	17852.3	13474	148692449125	8472167		`minimap2 -x map-ont -t 28 -a -A 2 -B 4 -O 4,24 -E 2,1`	https://hx1.wglab.org/
	HG001	WGS Consortium	Rel6 dataset	Guppy 2.3.8	34.4121	13787	5935	8973	16292	106674932985	13104964	Downloaded as BAM files		https://ftp-trace.ncbi.nlm.nih.gov/giab/ftp/data/NA12878/Ultralong_OxfordNanopore/
	HG002	GIAB	Ultra-long reads	Guppy 2.3.4	52.7618	54352	5414	18410	37883	163863111550	9583568			https://ftp-trace.ncbi.nlm.nih.gov/giab/ftp/data/AshkenazimTrio/HG002_NA24385_son/Ultralong_OxfordNanopore/guppy-V2.3.4_2019-06-26/
	HG002	Oxford Nanopore Technologies Company	September 2020 Release	Guppy 4.0.11	53.2594	46572	15648	24584	25149	165100127246	6877049			https://nanoporetech.github.io/ont-open-datasets/gm24385_2020.09/ https://nanoporetech.github.io/ont-open-datasets/gm24385_2020.11/
			Reads from Sep Release dataset basecalled with Bonito	Bonito 0.30	50.6968	46743	15759	24686	25229	157156019561	6501393
			UL: Ultra-long reads from November 2020 Release	Guppy 4.0.11	26.319	94496	13922	36303	55718	81587000557	2388741
			UL_Plus: UL dataset combined with 25x data from Sep Release	Guppy 4.0.11	53.0627	61899	15125	29405	40960	164490276217	5836327
ONT R10.3			R10.3 dataset released in September 2020	Guppy 4.0.11	31.5785	47499	15955	25153	25854	97890770385	4028579
PacBio CCS	HG001		11kb library size selection	SMRT Link v7.0	28.9318	10004	9974	9963	642	89853833206	9080816	Downloaded as BAM files		https://ftp-trace.ncbi.nlm.nih.gov/giab/ftp/data/NA12878/PacBio_SequelII_CCS_11kb/HG001_GRCh38/
	HG001		15kb and 20kb library size selection		25.81	17203	16830	17436	3439	76274077561	4442750	FASTQ files aligned using minimap2	`minimap2 -a -x map-pb -k 19 -O 5,56 -E 4,1 -B 5 -z 400,50 -r 2k --eqx --secondary=no`
	HG001	GIAB	Combination of HG001_11kb dataset with 15kb and 20kb library size selection dataset by Hudson Alpha	SMRT Link v8.0	56.57	10663	10316	12411	4057	166127910767	13523566			https://ftp-trace.ncbi.nlm.nih.gov/giab/ftp/data/NA12878/PacBio_SequelII_CCS_11kb/HG001_GRCh38/ https://ftp-trace.ncbi.nlm.nih.gov/giab/ftp/data/NA12878/HudsonAlpha_PacBio_CCS/
	HG002		15kb and 20kb library size selection		55.54	13593	13244	14190.9	2822.2	163793434315	11678114	Downloaded as BAM files		https://ftp-trace.ncbi.nlm.nih.gov/giab/ftp/data/AshkenazimTrio/HG002_NA24385_son/PacBio_CCS_15kb_20kb_chemistry2/GRCh38/
	HG003		15kb and 20kb library size selection		61.7878	15270	15013	15413.3	2422	191895314006	12614551			https://ftp-trace.ncbi.nlm.nih.gov/giab/ftp/data/AshkenazimTrio/HG003_NA24149_father/PacBio_CCS_15kb_20kb_chemistry2/GRCh38/
	HG004		15kb and 20kb library size selection		39.4675	16796	16440	17243.9	2989.1	122574819500	7180024	FASTQ files aligned using minimap2	`minimap2 -a -x map-pb -k 19 -O 5,56 -E 4,1 -B 5 -z 400,50 -r 2k --eqx --secondary=no`	https://ftp-trace.ncbi.nlm.nih.gov/giab/ftp/data/AshkenazimTrio/HG004_NA24143_mother/PacBio_CCS_HudsonAlpha_15kb_21kb/
	HG002	precisionFDA Truth Challenge V2	15kb library size selection dataset used in Precision FDA Truth Challenge V2		34.6346	12885	12783	12855.7	1215.1	107565079124	8448226			https://data.nist.gov/od/id/mds2-2336
	HG003				33.8874	14763	14629	14628.9	1680.8	105244559571	7284920
	HG004				33.9956	15102	14951	15032.4	1789	105580632853	7089077
PacBio CLR	HG001	GIAB	Aligned to GRCh37 with BLASR		37	6309	3180	4466		106300000000	23808790	Downloaded as BAM files		https://ftp-trace.ncbi.nlm.nih.gov/giab/ftp/data/NA12878/NA12878_PacBio_MtSinai/
	HG002		Aligned to GRCh38 with minimap2		58	11264	7500	8323		179000000000	21511145			https://ftp-trace.ncbi.nlm.nih.gov/giab/ftp/data/AshkenazimTrio/HG002_NA24385_son/PacBio_MtSinai_NIST/PacBio_minimap2_bam/
	HG003				28	10943	7251	8078		85300000000	10564465			https://ftp-trace.ncbi.nlm.nih.gov/giab/ftp/data/AshkenazimTrio/HG003_NA24149_father/PacBio_MtSinai_NIST/PacBio_minimap2_bam/
	HG004				27	10689	7545	8040		83400000000	10369228			https://ftp-trace.ncbi.nlm.nih.gov/giab/ftp/data/AshkenazimTrio/HG004_NA24143_mother/PacBio_MtSinai_NIST/PacBio_minimap2_bam/

## Sheet: S30
Table S30. SNP performance for ONT HG001-7 Guppy4.2.2 datasets and HX1 in high-confidence regions. Benchmark variants are: v3.3.2 for HG001 and HG005-7, benchmark 4.2.1 for HG002-4, and GATK variant calls on 300x HX1 Illumina reads for HX1. We also show the threshold of quality scores for filtering variant calls during evaluation. NanoCaller models presented here are: ONT-HG001, ONT-HG002, ONT-HG…
	High-confidence Intervals
		HG001			HG002			HG003			HG004			HG005			HG006			HG007			HX1			QUAL
	Variant Caller	Precision	Recall	F1	Precision	Recall	F1	Precision	Recall	F1	Precision	Recall	F1	Precision	Recall	F1	Precision	Recall	F1	Precision	Recall	F1	Precision	Recall	F1
	ONT-HG001	0.9863	0.9853	0.9858	0.9903	0.9769	0.9835	0.9944	0.9855	0.9899	0.9943	0.985	0.9897	0.9853	0.9767	0.981	0.9841	0.9806	0.9823	0.9797	0.9764	0.9781	0.9878	0.9813	0.9845	50
	ONT-HG002	0.985	0.9877	0.9863	0.9903	0.9828	0.9866	0.9938	0.9882	0.9909	0.994	0.9882	0.9911	0.9852	0.9823	0.9838	0.9835	0.9851	0.9843	0.9793	0.9819	0.9806	0.9876	0.9844	0.986	50
	ONT-HG001_GP2.3.8	0.985	0.9883	0.9866	0.9899	0.9819	0.9859	0.9936	0.9876	0.9906	0.9937	0.9876	0.9906	0.9854	0.9814	0.9834	0.9837	0.9844	0.984	0.9796	0.9812	0.9804				50
	ONT-HG002_GP4.2.2_v3.3.2	0.9861	0.9859	0.986	0.9913	0.9813	0.9862	0.9942	0.9869	0.9905	0.9946	0.9869	0.9907	0.9867	0.9806	0.9836	0.9847	0.9837	0.9842	0.9812	0.9804	0.9808				50
	ONT-HG002_GP2.3.4_v3.3.2	0.9846	0.9872	0.9859	0.9877	0.9833	0.9855	0.9932	0.9883	0.9907	0.9934	0.9884	0.9909	0.9842	0.983	0.9836	0.9818	0.9854	0.9836	0.9757	0.9822	0.9789				75
	Medaka	0.9926	0.988	0.9903	0.9908	0.9811	0.9859	0.9941	0.9864	0.9902	0.9949	0.986	0.9904	0.9808	0.9826	0.9817	0.9856	0.9844	0.985	0.9827	0.9822	0.9824	0.9901	0.9887	0.9894	5
	Clair	0.987	0.9887	0.9879	0.9781	0.9772	0.9777	0.9865	0.9854	0.986	0.9858	0.9857	0.9858	0.9766	0.9779	0.9773	0.9778	0.9801	0.979	0.9742	0.9757	0.975	0.9845	0.9862	0.9853	748
	Longshot	0.9914	0.9843	0.9878	0.9894	0.9714	0.9803	0.9893	0.9686	0.9788	0.9897	0.9686	0.979	0.9896	0.9773	0.9834	0.9907	0.98	0.9853	0.9912	0.9791	0.9851	0.9903	0.9816	0.9859	65

## Sheet: S31
Table S31. Indel performance for ONT HG001-7 Guppy4.2.2 datasets and HX1 in high-confidence regions, homopolymer and non-homopolymer regions. Benchmark variants are: v3.2. for HG001 and HG005-7, benchmark 4.2.1 for HG002-4, and GATK variant calls on 300x HX1 Illumina reads for HX1 . We also show the thresholds of quality scores for filtering variant calls during evaluation. NanoCaller models pres…
	Non Homopolymer Regions
		HG001			HG002			HG003			HG004			HG005			HG006			HG007			HX1			QUAL
	Variant Caller	Precision	Recall	F1	Precision	Recall	F1	Precision	Recall	F1	Precision	Recall	F1	Precision	Recall	F1	Precision	Recall	F1	Precision	Recall	F1	Precision	Recall	F1
	ONT-HG001	0.9188	0.8379	0.8765	0.8602	0.7885	0.8228	0.9109	0.8498	0.8793	0.9112	0.8496	0.8793	0.8529	0.7881	0.8192	0.8811	0.8342	0.857	0.8557	0.8135	0.8341	0.5728	0.6183	0.5947	125
	ONT-HG002	0.9136	0.8339	0.8719	0.8576	0.8003	0.828	0.9071	0.8532	0.8793	0.9076	0.8549	0.8804	0.8506	0.8028	0.826	0.8805	0.8423	0.861	0.8548	0.8241	0.8392	0.5678	0.6177	0.5917	125
	Medaka	0.8517	0.792	0.8207	0.8325	0.7463	0.787	0.8877	0.8291	0.8574	0.8756	0.8115	0.8423	0.8498	0.7733	0.8097	0.8729	0.8171	0.8441	0.8614	0.7991	0.8291	0.4964	0.621	0.5517	24
	Clair	0.9142	0.6395	0.7525	0.8758	0.5839	0.7006	0.8862	0.6583	0.7555	0.8796	0.6514	0.7485	0.8629	0.6266	0.726	0.8777	0.6689	0.7592	0.886	0.6508	0.7504	0.7546	0.4767	0.5843	748
	High-confidence Intervals
		HG001			HG002			HG003			HG004			HG005			HG006			HG007			HX1			QUAL
	Variant Caller	Precision	Recall	F1	Precision	Recall	F1	Precision	Recall	F1	Precision	Recall	F1	Precision	Recall	F1	Precision	Recall	F1	Precision	Recall	F1	Precision	Recall	F1
	ONT-HG001	0.7848	0.4516	0.5733	0.7052	0.4367	0.5394	0.7711	0.4715	0.5852	0.7595	0.4653	0.5771	0.7075	0.4676	0.5631	0.7236	0.4586	0.5614	0.6861	0.4422	0.5378	0.7284	0.7451	0.7367	125
	ONT-HG002	0.7834	0.4442	0.5669	0.7071	0.4417	0.5437	0.7716	0.4707	0.5847	0.755	0.4668	0.5769	0.7094	0.4754	0.5693	0.7332	0.4604	0.5656	0.6988	0.4459	0.5444	0.7355	0.7426	0.739	125
	Medaka	0.5225	0.4556	0.4867	0.5375	0.4353	0.481	0.5813	0.4971	0.5359	0.5245	0.4812	0.5019	0.6573	0.4861	0.5589	0.5902	0.4726	0.5249	0.6055	0.4531	0.5183	0.784	0.8406	0.8113	24
	Clair	0.9122	0.3417	0.4972	0.8757	0.3272	0.4764	0.8798	0.3697	0.5206	0.8738	0.3621	0.512	0.8631	0.378	0.5258	0.8799	0.368	0.519	0.8906	0.3537	0.5063	0.8515	0.7649	0.8059	748
	Homopolymer Regions
		HG001			HG002			HG003			HG004			HG005			HG006			HG007			QUAL
	Variant Caller	Precision	Recall	F1	Precision	Recall	F1	Precision	Recall	F1	Precision	Recall	F1	Precision	Recall	F1	Precision	Recall	F1	Precision	Recall	F1
	ONT-HG001	0.6093	0.2371	0.3413	0.5027	0.2191	0.3052	0.5805	0.2422	0.3418	0.5562	0.2339	0.3293	0.5136	0.2471	0.3337	0.526	0.2361	0.3259	0.4831	0.2249	0.3069	120
	ONT-HG002	0.6065	0.2277	0.3311	0.5057	0.2194	0.306	0.5818	0.2386	0.3384	0.5498	0.233	0.3273	0.517	0.2493	0.3364	0.5395	0.2339	0.3263	0.5011	0.2241	0.3097	110
	Medaka	0.3181	0.2661	0.2898	0.3178	0.2391	0.2729	0.3646	0.2931	0.325	0.3079	0.2796	0.2931	0.4592	0.2844	0.3512	0.3711	0.2663	0.3101	0.3872	0.2478	0.3022	24
	Clair	0.9089	0.1734	0.2913	0.8797	0.1644	0.277	0.8702	0.1916	0.314	0.8652	0.1849	0.3047	0.8687	0.2024	0.3283	0.8889	0.1869	0.3089	0.9045	0.1762	0.2949	748

## Sheet: S32
Table S32. SNP performance in easy genomic regions vs "all difficult-to-map" regions for ONT HG001-7 Guppy4.2.2 datasets. "All difficult-to-map" regions are defined in GIAB genome stratitfication v2.0. NanoCaller models presented here are: ONT-HG001, ONT-HG002, ONT-HG001_GP2.3.8, ONT-HG002_GP4.2.2_v3.3.2, and ONT-HG002_GP2.3.4_v3.3.2. Benchmark variants: GIAB benchmark v.3.3.2 for HG001 and HG005…
	Easy Regions
		HG001			HG002			HG003			HG004			HG005			HG006			HG007			QUAL
	Variant Caller	Precision	Recall	F1	Precision	Recall	F1	Precision	Recall	F1	Precision	Recall	F1	Precision	Recall	F1	Precision	Recall	F1	Precision	Recall	F1
	ONT-HG001	0.9969	0.9907	0.9938	0.9948	0.984	0.9894	0.9981	0.9914	0.9948	0.9982	0.9912	0.9947	0.9948	0.9832	0.9889	0.9939	0.9869	0.9904	0.9917	0.9831	0.9874	50
	ONT-HG002	0.9965	0.9924	0.9945	0.9952	0.9893	0.9922	0.9983	0.9934	0.9958	0.9983	0.9937	0.996	0.9955	0.9881	0.9918	0.9943	0.9907	0.9925	0.992	0.9879	0.99	50
	ONT-HG001_GP2.3.8	0.9961	0.9933	0.9947	0.9941	0.9889	0.9915	0.9977	0.9933	0.9955	0.9975	0.9935	0.9955	0.9946	0.9876	0.9911	0.9934	0.9905	0.9919	0.9911	0.9876	0.9893	50
	ONT-HG002_GP4.2.2_v3.3.2	0.9967	0.991	0.9939	0.9957	0.9881	0.9919	0.9984	0.9925	0.9954	0.9985	0.9928	0.9956	0.996	0.9867	0.9914	0.9947	0.9896	0.9921	0.9927	0.9867	0.9897	50
	ONT-HG002_GP2.3.4_v3.3.2	0.9957	0.9923	0.994	0.992	0.99	0.991	0.9975	0.9938	0.9956	0.9973	0.9942	0.9958	0.9937	0.989	0.9913	0.992	0.9913	0.9916	0.9874	0.9884	0.9879	75
	Medaka	0.9982	0.9954	0.9968	0.9963	0.9902	0.9932	0.9982	0.9939	0.996	0.9986	0.994	0.9963	0.9957	0.9905	0.9931	0.9956	0.9923	0.9939	0.9939	0.9905	0.9922	5
	Clair	0.9951	0.9937	0.9944	0.983	0.9873	0.9852	0.9915	0.9933	0.9924	0.9915	0.9934	0.9925	0.98	0.9885	0.9842	0.9831	0.9895	0.9863	0.9797	0.9851	0.9824	748
	Longshot	0.9965	0.9882	0.9923	0.9951	0.9824	0.9887	0.9953	0.9778	0.9865	0.9957	0.9781	0.9868	0.9941	0.982	0.988	0.9951	0.9847	0.9899	0.9951	0.9842	0.9896	65
	All Difficult-to-map regions
		HG001			HG002			HG003			HG004			HG005			HG006			HG007			QUAL
	Variant Caller	Precision	Recall	F1	Precision	Recall	F1	Precision	Recall	F1	Precision	Recall	F1	Precision	Recall	F1	Precision	Recall	F1	Precision	Recall	F1
	ONT-HG001	0.929	0.9557	0.9422	0.9705	0.9458	0.958	0.9773	0.9594	0.9683	0.9767	0.9575	0.967	0.9333	0.9406	0.937	0.9297	0.9453	0.9374	0.9146	0.939	0.9266	50
	ONT-HG002	0.9239	0.9611	0.9421	0.9692	0.9546	0.9618	0.9736	0.9647	0.9692	0.9747	0.9637	0.9692	0.9297	0.9497	0.9396	0.925	0.9532	0.9389	0.9109	0.9481	0.9291	50
	ONT-HG001_GP2.3.8	0.9259	0.9601	0.9427	0.9713	0.9516	0.9614	0.9754	0.9622	0.9688	0.9767	0.9609	0.9687	0.9349	0.9465	0.9407	0.9302	0.9501	0.9401	0.9173	0.9453	0.9311	50
	ONT-HG002_GP4.2.2_v3.3.2	0.9295	0.9576	0.9433	0.9715	0.9513	0.9613	0.9753	0.962	0.9686	0.977	0.9607	0.9688	0.9355	0.9463	0.9409	0.9295	0.9502	0.9398	0.9188	0.9451	0.9318	50
	ONT-HG002_GP2.3.4_v3.3.2	0.9257	0.959	0.9421	0.9688	0.9538	0.9612	0.9742	0.9636	0.9689	0.9757	0.9626	0.9691	0.9326	0.9493	0.9409	0.9258	0.952	0.9388	0.9121	0.9471	0.9292	75
	Medaka	0.9611	0.9466	0.9538	0.9665	0.9416	0.9539	0.9752	0.9533	0.9641	0.978	0.9504	0.964	0.9008	0.9381	0.9191	0.9298	0.9398	0.9348	0.9207	0.9357	0.9281	5
	Clair	0.9753	0.9124	0.9428	0.973	0.9141	0.9426	0.9804	0.9305	0.9548	0.9795	0.9285	0.9533	0.9606	0.9147	0.9371	0.9656	0.9089	0.9364	0.9631	0.9015	0.9313	748
	Longshot	0.9631	0.963	0.963	0.9638	0.9236	0.9433	0.962	0.9274	0.9444	0.9622	0.9262	0.9439	0.9646	0.9506	0.9576	0.9655	0.9535	0.9595	0.9687	0.9504	0.9594	65

## Sheet: S33
Table S33. SNP performance on various categories of difficult-to-map regions for ONT HG002-4 Guppy4.2.2 datasets evaluated against v4.2.1 of GIAB benchmark variants. NanoCaller models presented here are: ONT-HG001, ONT-HG002, ONT-HG001_GP2.3.8, ONT-HG002_GP4.2.2_v3.3.2, and ONT-HG002_GP2.3.4_v3.3.2. "GP": guppy basecaller number; "_v": version of benchmark variants.
	All Difficult to Map Regions
		HG002			HG003			HG004			QUAL
	Variant Caller	Precision	Recall	F1	Precision	Recall	F1	Precision	Recall	F1
	ONT-HG001	0.9701	0.9463	0.958	0.977	0.9597	0.9683	0.9764	0.9578	0.967	48
	ONT-HG002	0.9685	0.9552	0.9618	0.9732	0.9652	0.9692	0.9743	0.9642	0.9692	47
	ONT-HG001_GP2.3.8	0.9713	0.9516	0.9614	0.9754	0.9622	0.9688	0.9767	0.9609	0.9687	50
	ONT-HG002_GP4.2.2_v3.3.2	0.9701	0.9528	0.9614	0.9745	0.9631	0.9687	0.9761	0.9619	0.9689	43
	ONT-HG002_GP2.3.4_v3.3.2	0.9665	0.956	0.9612	0.9728	0.9653	0.969	0.9743	0.9643	0.9693	62
	Medaka	0.9639	0.9446	0.9541	0.9737	0.9557	0.9646	0.9766	0.9529	0.9646	4
	Clair	0.9495	0.9502	0.9498	0.9655	0.9599	0.9627	0.9637	0.9588	0.9612	406
	Longshot	0.9765	0.9053	0.9395	0.9695	0.9237	0.9461	0.9698	0.9224	0.9455	141
	MHC (Major Histocompatibility Complex)
		HG002			HG003			HG004			QUAL
	Variant Caller	Precision	Recall	F1	Precision	Recall	F1	Precision	Recall	F1
	ONT-HG001	0.992	0.9811	0.9865	0.9938	0.9874	0.9906	0.9949	0.9887	0.9918	38
	ONT-HG002	0.992	0.9853	0.9886	0.994	0.9899	0.9919	0.9949	0.9908	0.9928	49
	ONT-HG001_GP2.3.8	0.9927	0.9819	0.9873	0.9947	0.9878	0.9912	0.9949	0.9885	0.9917	43
	ONT-HG002_GP4.2.2_v3.3.2	0.9931	0.9839	0.9885	0.9946	0.9886	0.9916	0.9952	0.9898	0.9925	43
	ONT-HG002_GP2.3.4_v3.3.2	0.9926	0.9849	0.9887	0.9946	0.9884	0.9915	0.9949	0.99	0.9925	76
	Medaka	0.9945	0.9586	0.9762	0.9968	0.9882	0.9925	0.9971	0.9654	0.981	1
	Clair	0.9795	0.9725	0.976	0.9855	0.9847	0.9851	0.9874	0.984	0.9857	292
	Longshot	0.9868	0.5249	0.6852	0.99	0.5797	0.7313	0.9899	0.5343	0.694	9
	Segmental Duplications
		HG002			HG003			HG004			QUAL
	Variant Caller	Precision	Recall	F1	Precision	Recall	F1	Precision	Recall	F1
	ONT-HG001	0.95	0.9569	0.9534	0.954	0.9704	0.9621	0.953	0.9702	0.9615	102
	ONT-HG002	0.9462	0.9564	0.9513	0.9444	0.9694	0.9567	0.9494	0.9705	0.9599	136
	ONT-HG001_GP2.3.8	0.95	0.9568	0.9534	0.9493	0.9704	0.9597	0.9529	0.9704	0.9616	136
	ONT-HG002_GP4.2.2_v3.3.2	0.9401	0.9611	0.9505	0.9395	0.972	0.9555	0.9466	0.9733	0.9597	92
	ONT-HG002_GP2.3.4_v3.3.2	0.939	0.9614	0.9501	0.9395	0.9719	0.9554	0.9459	0.9733	0.9594	133
	Medaka	0.9158	0.9583	0.9366	0.933	0.9695	0.9509	0.9423	0.9683	0.9551	14
	Clair	0.9311	0.9614	0.946	0.9473	0.9731	0.96	0.9437	0.9725	0.9579	795
	Longshot	0.9795	0.8511	0.9108	0.9603	0.8892	0.9234	0.9641	0.8949	0.9282	190
	Low Mappability
		HG002			HG003			HG004			QUAL
	Variant Caller	Precision	Recall	F1	Precision	Recall	F1	Precision	Recall	F1
	ONT-HG001	0.9727	0.9732	0.9729	0.9728	0.9825	0.9776	0.9732	0.9817	0.9774	64
	ONT-HG002	0.9714	0.9741	0.9728	0.9682	0.9822	0.9752	0.9712	0.9825	0.9768	99
	ONT-HG001_GP2.3.8	0.9744	0.9721	0.9733	0.9712	0.9815	0.9764	0.9743	0.9812	0.9777	111
	ONT-HG002_GP4.2.2_v3.3.2	0.9699	0.9755	0.9727	0.9669	0.9828	0.9748	0.9709	0.9831	0.977	67
	ONT-HG002_GP2.3.4_v3.3.2	0.9693	0.9756	0.9725	0.967	0.9831	0.975	0.9706	0.9834	0.977	113
	Medaka	0.9516	0.9752	0.9633	0.9597	0.9823	0.9708	0.9644	0.9815	0.9729	10
	Clair	0.9581	0.9748	0.9664	0.9665	0.9832	0.9748	0.9651	0.9835	0.9742	728
	Longshot	0.9874	0.8807	0.931	0.9756	0.9045	0.9387	0.9776	0.9092	0.9421	180
	All Tandem and Homopolymer Repeats
		HG002			HG003			HG004			QUAL
	Variant Caller	Precision	Recall	F1	Precision	Recall	F1	Precision	Recall	F1
	ONT-HG001	0.9426	0.8669	0.9031	0.958	0.8877	0.9215	0.9547	0.881	0.9164	45
	ONT-HG002	0.9446	0.8863	0.9145	0.9585	0.9037	0.9303	0.9553	0.898	0.9258	39
	ONT-HG001_GP2.3.8	0.9516	0.8755	0.912	0.9634	0.8933	0.927	0.9607	0.8866	0.9221	44
	ONT-HG002_GP4.2.2_v3.3.2	0.9487	0.8796	0.9129	0.9617	0.8971	0.9283	0.9586	0.8906	0.9233	39
	ONT-HG002_GP2.3.4_v3.3.2	0.9454	0.8852	0.9143	0.9601	0.9021	0.9302	0.9571	0.896	0.9255	53
	Medaka	0.9523	0.8546	0.9008	0.9696	0.872	0.9182	0.9663	0.8643	0.9124	3
	Clair	0.9028	0.8849	0.8938	0.9315	0.8975	0.9142	0.9263	0.8923	0.909	312
	Longshot	0.9403	0.8893	0.9141	0.9313	0.9242	0.9277	0.9261	0.918	0.922	132

## Sheet: S34
Table S34. Indel performance on various categories of difficult-to-map regions for ONT HG002-4 Guppy4.2.2 datasets evaluated against v4.2.1 of GIAB benchmark variants. NanoCaller models presented here are: ONT-HG001 and ONT-HG002.
	All Difficult to Map Regions
		HG002			HG003			HG004			QUAL
	Variant Caller	Precision	Recall	F1	Precision	Recall	F1	Precision	Recall	F1
	ONT-HG001	0.625	0.2738	0.3808	0.6892	0.299	0.417	0.6788	0.2926	0.4089	135
	ONT-HG002	0.6259	0.2761	0.3831	0.6894	0.2967	0.4149	0.6756	0.2925	0.4083	139
	Medaka	0.349	0.2763	0.3084	0.3933	0.3343	0.3614	0.3351	0.3149	0.3247	22
	Clair	0.6766	0.2055	0.3152	0.6096	0.2397	0.3441	0.6078	0.2271	0.3307	415
	MHC
		HG002			HG003			HG004			QUAL
	Variant Caller	Precision	Recall	F1	Precision	Recall	F1	Precision	Recall	F1
	ONT-HG001	0.7409	0.6122	0.6705	0.7611	0.6468	0.6993	0.7769	0.653	0.7096	124
	ONT-HG002	0.729	0.6277	0.6745	0.7502	0.6546	0.6992	0.7753	0.6558	0.7106	120
	Medaka	0.7476	0.631	0.6844	0.7951	0.7355	0.7641	0.7972	0.6878	0.7384	22
	Clair	0.8418	0.5608	0.6732	0.8167	0.5814	0.6793	0.8369	0.5901	0.6922	563
	Segmental Duplications
		HG002			HG003			HG004			QUAL
	Variant Caller	Precision	Recall	F1	Precision	Recall	F1	Precision	Recall	F1
	ONT-HG001	0.7157	0.5927	0.6484	0.7647	0.6663	0.7121	0.7663	0.6634	0.7112	141
	ONT-HG002	0.7134	0.6072	0.6561	0.7562	0.6719	0.7116	0.7582	0.6692	0.7109	137
	Medaka	0.6955	0.6185	0.6547	0.7798	0.7224	0.75	0.7778	0.7053	0.7398	26
	Clair	0.8038	0.5541	0.656	0.8179	0.6405	0.7184	0.8048	0.6203	0.7006	638
	Low Mappability
		HG002			HG003			HG004			QUAL
	Variant Caller	Precision	Recall	F1	Precision	Recall	F1	Precision	Recall	F1
	ONT-HG001	0.7301	0.6001	0.6588	0.7787	0.6644	0.717	0.772	0.6584	0.7107	137
	ONT-HG002	0.7284	0.6156	0.6673	0.7708	0.6658	0.7145	0.7655	0.6684	0.7137	127
	Medaka	0.7326	0.6454	0.6862	0.8044	0.7393	0.7704	0.7921	0.7276	0.7585	26
	Clair	0.8165	0.5931	0.6871	0.8229	0.664	0.7349	0.8208	0.658	0.7304	642
	All Tandem and Homopolymer Repeats
		HG002			HG003			HG004			QUAL
	Variant Caller	Precision	Recall	F1	Precision	Recall	F1	Precision	Recall	F1
	ONT-HG001	0.5849	0.2299	0.33	0.651	0.2511	0.3624	0.6409	0.2453	0.3548	135
	ONT-HG002	0.5889	0.2315	0.3324	0.6548	0.2488	0.3606	0.6411	0.2448	0.3543	142
	Medaka	0.2714	0.2441	0.257	0.3168	0.3051	0.3109	0.2669	0.2846	0.2755	19
	Clair	0.5919	0.1597	0.2515	0.4886	0.1903	0.274	0.4894	0.178	0.2611	388

## Sheet: S35
Table S35. SNP performance for official Oxford Nanopore Technologies company HG002 data release, evaluated on GIAB benchmark variants v4.2.1. Additional trained NanoCaller SNP models are: ONT-HG002-bonito (trained on chr1-21 of ONT HG002 Bonito dataset using v4.2.1 benchmark variants) and ONT-HG002-r10.3 (trained on chr1-21 of ONT HG002 R10.3 dataset using v4.2.1 benchmark variants). Since these …
	Whole Genome High-confidence Intervals
		Bonito (whole genome)			R10.3 (whole genome)			Sep Release			UL			UL Plus			QUAL
	Variant Caller	Precision	Recall	F1	Precision	Recall	F1	Precision	Recall	F1	Precision	Recall	F1	Precision	Recall	F1
	ONT-HG001	0.9934	0.9932	0.9933	0.9819	0.9837	0.9828	0.9932	0.9895	0.9914	0.972	0.9684	0.9702	0.9928	0.9871	0.9899	50
	ONT-HG002	0.9924	0.9943	0.9934	0.9807	0.988	0.9844	0.9923	0.9913	0.9918	0.969	0.9764	0.9727	0.992	0.9897	0.9908	50
	ONT-HG001_GP2.3.8	0.993	0.9941	0.9935	0.9824	0.9877	0.985	0.9926	0.9909	0.9918	0.9725	0.9744	0.9735	0.9923	0.989	0.9906	50
	ONT-HG002_GP4.2.2_v3.3.2	0.9928	0.9937	0.9933	0.9818	0.9869	0.9843	0.9928	0.9905	0.9916	0.9698	0.9751	0.9725	0.9925	0.9887	0.9906	50
	ONT-HG002_GP2.3.4_v3.3.2	0.9924	0.994	0.9932	0.9745	0.9876	0.981	0.9919	0.9911	0.9915	0.9545	0.9766	0.9654	0.9913	0.9896	0.9905	75
	ONT-HG002_bonito	0.9942	0.9929	0.9936													50
	ONT-HG002_r10.3				0.993	0.9783	0.9856										50
	Medaka	0.9931	0.9916	0.9924	0.9573	0.9818	0.9694	0.9931	0.9887	0.9909	0.9696	0.9753	0.9724	0.9929	0.9868	0.9899	5
	Clair	0.9854	0.9895	0.9875	0.8834	0.9264	0.9044	0.9865	0.9892	0.9879	0.9606	0.9581	0.9594	0.985	0.9849	0.985	748
	Longshot	0.9925	0.9794	0.9859	0.9911	0.9727	0.9818	0.9915	0.9772	0.9843	0.9921	0.9534	0.9724	0.991	0.9753	0.9831	65
	Chr22 High-confidence Intervals
		Bonito (chr22)			R10.3 (chr22)
	Variant Caller	Precision	Recall	F1	Precision	Recall	F1
	ONT-HG001	0.9909	0.992	0.9915	0.9771	0.9812	0.9791
	ONT-HG002	0.9879	0.9929	0.9904	0.9724	0.9843	0.9783
	ONT-HG001_GP2.3.8	0.9889	0.9927	0.9908	0.9752	0.9839	0.9795
	ONT-HG002_GP4.2.2_v3.3.2	0.9889	0.9927	0.9908	0.9727	0.983	0.9778
	ONT-HG002_GP2.3.4_v3.3.2	0.9889	0.9925	0.9907	0.9659	0.9843	0.975
	ONT-HG002_bonito	0.9926	0.9915	0.992
	ONT-HG002_r10.3				0.9929	0.9722	0.9824
	Medaka	0.99	0.9898	0.9899	0.9337	0.9769	0.9548
	Clair	0.9873	0.9795	0.9834	0.7887	0.9529	0.863
	Longshot	0.992	0.9781	0.985	0.9912	0.9695	0.9802

[truncated: 7 more sheets: S36, S37, S38, S39, S40, S41, S42]
