# Supplementary material for: NanoCaller for accurate detection of SNPs and indels in difficult-to-map regions from long-read sequencing by haplotype-aware deep neural networks
Source: Genome Biol. 2021 Sep 6;22:261. doi: 10.1186/s13059-021-02472-2 (PMC8419925; doi:10.1186/s13059-021-02472-2)
Supplement: Supplementary file 3 — Additional file 3. : The Sanger sequencing results for 17 genomic regions. [file 13059_2021_2472_MOESM3_ESM.zip]

Archive with 12 entries (12 files):
- Sanger Sequencing Files/R1.ab1
- Sanger Sequencing Files/R15.ab1
- Sanger Sequencing Files/R17.ab1
- Sanger Sequencing Files/R18.ab1
- Sanger Sequencing Files/R19.ab1
- Sanger Sequencing Files/R2.ab1
- Sanger Sequencing Files/R21.ab1
- Sanger Sequencing Files/R22.ab1
- Sanger Sequencing Files/R3.ab1
- Sanger Sequencing Files/R8.ab1
- Sanger Sequencing Files/R9.ab1
- Sanger_sequences.xlsx
