# Supplementary material for: NanoCaller for accurate detection of SNPs and indels in difficult-to-map regions from long-read sequencing by haplotype-aware deep neural networks
Source: Genome Biol. 2021 Sep 6;22:261. doi: 10.1186/s13059-021-02472-2 (PMC8419925; doi:10.1186/s13059-021-02472-2)
Supplement: Supplementary file 3 — Additional file 3. : The Sanger sequencing results for 17 genomic regions. [file 13059_2021_2472_MOESM3_ESM.zip › Sanger_sequences.xlsx]

## Sheet: R1
chr1
File Coordinate			22	23	24	25	26	27	28	29	30	31	32	33	34	35	36	37	38	39	40	41	42	43	44	45	46	47	48	49	50	51	52	53	54	55	56	57	58	59	60	61	62	63	64	65	66	67	68
Sanger			T	A	T	A	T	A	T	T	C	T	T	T	A	T	A	T	A	T	A	T	T	T	A	T	C	C	T	T	T	A	T	A	T	A	C\T	A	T	A	T	T	C	T	T	T	A	T	A
Genomic Coordinate			78883908	78883909	78883910	78883911	78883912	78883913	78883914	78883915	78883916	78883917	78883918	78883919	78883920	78883921	78883922	78883923	78883924	78883925	78883926	78883927	78883928	78883929	78883930	78883931	78883932	78883933	78883934	78883935	78883936	78883937	78883938	78883939	78883940	78883941	78883942	78883943	78883944	78883945	78883946	78883947	78883948	78883949	78883950	78883951	78883952	78883983	78883984
Phase 1			T	A	T	A	T	A	T	T	C	T	T	T	A	T	A	T	A	T	A	T	T	T	A	T	C	C	T	T	T	A	T	A	T	A	T	A	T	A	T	T	C	T	T	T	A	T	A
Genomic Coordinate			78883908	78883909	78883910	78883911	78883912	78883913	78883914	78883915	78883916	78883917	78883918	78883919	78883920	78883921	78883922	78883923	78883924	78883925	78883926	78883927	78883928	78883929	78883930	78883931	78883932	78883933	78883934	78883935	78883936	78883937	78883938	78883939	78883940	78883941	78883942	78883943	78883944	78883945	78883946	78883947	78883948	78883949	78883950	78883951	78883952	78883953	78883954
Phase 2			T	A	T	A	T	A	T	T	C	T	T	T	A	T	A	T	A	T	A	T	T	T	A	T	C	C	T	T	T	A	T	A	T	A	C	A	T	A	T	T	C	T	T	T	A	T	A
Genomic Coordinate			78883908	78883909	78883910	78883911	78883912	78883913	78883914	78883915	78883916	78883917	78883918	78883919	78883920	78883921	78883922	78883923	78883924	78883925	78883926	78883927	78883928	78883929	78883930	78883931	78883932	78883933	78883934	78883935	78883936	78883937	78883938	78883939	78883940	78883941	78883942	78883943	78883944	78883945	78883946	78883947	78883948	78883949	78883950	78883951	78883952	78883953	78883954
Reference			T	A	T	A	T	A	T	T	C	T	T	T	A	T	A	T	A	T	A	T	T	T	A	T	C	C	T	T	T	A	T	A	T	A	C	A	T	A	T	T	C	T	T	T	A	T	A
[truncated: 76 more columns]

## Sheet: R2
chr2
File Coordinate			72	73	74	75	76	77	78	79	80	81	82	83	84	85	86	87	88	89	90	91	92	93	94	95	96	97	98	99	100	101	102	103	104	105	106	107	108	109	110	111	112	113	114	115	116	117	118
Sanger			G	T	C	A	T	C	A	T	A	T	C	T	A	T	C	T	A	T	C	T	G\A	T	C	T	G\A	T	C	T	G\A	T	C	T	G\A	T	C	T	G\A	T	C	T	G	T	C	T	G	T	C
Genomic Coordinate			227913865	227913866	227913867	227913868	227913869	227913870	227913871	227913872	227913873	227913874	227913875	227913876	227913877	227913878	227913879	227913880	227913881	227913882	227913883	227913884	227913885	227913886	227913887	227913888	227913889	227913890	227913891	227913892	227913893	227913894	227913895	227913896	227913897	227913898	227913899	227913900	227913901	227913902	227913903	227913904	227913905	227913906	227913907	227913908	227913909	227913910	227913911
Phase 1			G	T	C	A	T	C	A	T	A	T	C	T	A	T	C	T	A	T	C	T	G	T	C	T	G	T	C	T	G	T	C	T	G	T	C	T	G	T	C	T	G	T	C	T	G	T	C
Genomic Coordinate			227913865	227913866	227913867	227913868	227913869	227913870	227913871													227913872	227913873	227913874	227913875	227913876	227913877	227913878	227913879	227913880	227913881	227913882	227913883	227913884	227913885	227913886	227913887	227913888	227913889	227913890	227913891	227913892	227913893	227913894	227913895	227913896	227913897	227913898	227913899
Phase 2			G	T	C	A	T	C	A	T	A	T	C	T	A	T	C	T	A	T	C	T	A	T	C	T	A	T	C	T	A	T	C	T	A	T	C	T	A	T	C	T	G	T	C	T	G	T	C
Genomic Coordinate			227913865	227913866	227913867	227913868	227913869	227913870	227913871	227913872	227913873	227913874	227913875	227913876	227913877	227913878	227913879	227913880	227913881	227913882	227913883	227913884	227913885	227913886	227913887	227913888	227913889	227913890	227913891	227913892	227913893	227913894	227913895	227913896	227913897	227913898	227913899	227913900	227913901	227913902	227913903	227913904	227913905	227913906	227913907	227913908	227913909	227913910	227913911
Reference			G	T	C	A	T	C	A	T	A	T	C	T	A	T	C	T	A	T	C	T	G	T	C	T	G	T	C	T	G	T	C	T	G	T	C	T	G	T	C	T	G	T	C	T	G	T	C
[truncated: 132 more columns]

## Sheet: R3
chr14
File Coordinate			134	135	136	137	138	139	140	141	142	143	144	145	146	147	148	149	150	151	152	153	154	155	156	157	158	159	160	161	162	163	164	165	166	167	168	169	170	171	172	173
Sanger			A	A	G	C	A	C\T	G	C	A	T	T	T	T	T	T	T	T	T	T	T	T	C\T	T	T\G	T\G	A\G	A	A	T\A	G\T	A\G	C\A	A\C	T\A	G\T	G	G	G\T	G\T	G\T
Genomic Coordinate			75318030	75318031	75318032	75318033	75318034	75318035	75318036	75318037	75318038	75318040	75318041	75318042	75318043	75318044	75318045	75318046	75318047	75318048	75318049	75318050	75318051	75318052	75318053	75318054	75318055	75318056	75318057	75318058	75318059	75318060	75318061	75318062	75318063	75318064	75318065	75318066	75318067	75318068	75318069	75318070
Phase 1			A	A	G	C	A	T	G	C	A	T	T	T	T	T	T	T	T	T	T	T	T	C	T	G	G	A	A	A	T	G	A	C	A	T	G	G	G	T	G	T
Genomic Coordinate			75318030	75318031	75318032	75318033	75318034	75318035	75318036	75318037	75318038	75318039	75318040	75318041	75318042	75318043	75318044	75318045	75318046	75318047	75318048	75318049	75318050	75318051	75318052	75318053	75318054	75318055	75318056	75318057	75318058	75318059	75318060	75318061	75318062	75318063	75318064	75318065	75318066	75318067	75318068	75318069
Phase 2			A	A	G	C	A	C	G	C	A	T	T	T	T	T	T	T	T	T	T	T	T	T	T	T	T	G	A	A	A	T	G	A	C	A	T	G	G	G	T	G
Genomic Coordinate			75318030	75318031	75318032	75318033	75318034	75318035	75318036	75318037	75318038	75318039	75318040	75318041	75318042	75318043	75318044	75318045	75318046	75318047	75318048	75318049	75318050	75318051	75318052	75318053	75318054	75318055	75318056	75318057	75318058	75318059	75318060	75318061	75318062	75318063	75318064	75318065	75318066	75318067	75318068	75318069	75318070
Reference			A	A	G	C	A	C	G	C	A	T	T	T	T	T	T	T	T	T	T	T	T	T	T	T	T	G	A	A	A	T	G	A	C	A	T	G	G	G	T	G	T

## Sheet: R8
chr3
File Coordinate			219	220	221	222	223	224	225	226	227	228	229	230	231	232	233	234	235	236	237	238	239	240	241	242	243	244	245	246	247	248	249	250	251	252	253	254	255	256	257	258	259	260	261	262	263	264	265
Sanger			C	A	C	G	C	A	C/T	G	C	G	C/T	G	C/T	G	C/T	G	C	G	C	G	C	G\A	C	G\A	C	A	C	A	C	A	C	A	C	A\G	C	A\G	C	A	C	A	C	A	C	A	C	A	C
Genomic Coordinate			5336444	5336445	5336446	5336447	5336448	5336449	5336450	5336451	5336452					5336453	5336454	5336455	5336456	5336457	5336458	5336459	5336460	5336461	5336462	5336463	5336464	5336465	5336478	5336479	5336480	5336481	5336482	5336483	5336484	5336485	5336486	5336487	5336488	5336489	5336490	5336491	5336492	5336493	5336494	5336495	5336496	5336497	5336498
Phase 1			C	A	C	G	C	A	C	G	C	G	C	G	T	G	T	G	C	G	C	G	C	G	C	G	C	A	C	A	C	A	C	A	C	A	C	G	C	A	C	A	C	A	C	A	C	A	C
Genomic Coordinate			5336444	5336445	5336446	5336447	5336448	5336449	5336450	5336451	5336452	5336453	5336454	5336455	5336456	5336457	5336458	5336459	5336460	5336461	5336462	5336463	5336464	5336465	5336466	5336467	5336468	5336469	5336470	5336471	5336472	5336473	5336474	5336475	5336476	5336477	5336480	5336481	5336482	5336483	5336484	5336485	5336486	5336487	5336488	5336489	5336490	5336491	5336492
Phase 2			C	A	C	G	C	A	T	G	C	G	T	G	C	G	C	G	C	G	C	G	C	A	C	A	C	A	C	A	C	A	C	A	C	G	C	A	C	A	C	A	C	A	C	A	C	A	C
Genomic Coordinate			5336444	5336445	5336446	5336447	5336448	5336449	5336450	5336451	5336452	5336453	5336454	5336455	5336456	5336457	5336458	5336459	5336460	5336461	5336462	5336463	5336464	5336465	5336466	5336467	5336468	5336469	5336470	5336471	5336472	5336473	5336474	5336475	5336476	5336477	5336478	5336479	5336480	5336481	5336482	5336483	5336484	5336485	5336486	5336487	5336488	5336489	5336490
Reference			C	A	C	G	C	A	A	G	C	G	T	G	C	G	C	G	C	G	C	G	C	A	C	A	C	A	C	A	C	A	C	A	C	G	C	A	C	A	C	A	C	A	C	A	C	A	C
[truncated: 33 more columns]

## Sheet: R9
chr9
File Coordinate			180	181	182	183	184	185	186	187	188	189	190	191	192	193	194	195	196	197	198	199	200	201	202	203	204	205	206	207	208	209	210	211	212	213	214	215	216	217	218	219	220	221	222	223	224	225	226
Sanger			A	A	T	A	G	T	G	T	G	T	G	T	G	C\T	G	G\T	G	G	G	G	G\T	G	G	G\T	C\G	C\T	A\T	C\G	G\T	C\G	A\T	C	C\T	T	C	C\T	T\C	C\A	T\C	T\C	T	T\C	C	T	G\C	G\T	T\C
Genomic Coordinate			134784936	134784937	134784938	134784939	134784940	134784941	134784942	134784943	134784944	134784945	134784946	134784947	134784948	134784949	134784950	134784951	134784952	134784953	134784954	134784955	134784956	134784957	134784958	134784959	134784960	134784961	134784962	134784963	134784964	134784965	134784966	134784967	134784968	134784969	134784970	134784971	134784972	134784973	134784974	134784975	134784976	134784977	134784978	134784979	134784980	134784981	134784982
Phase 1			A	A	T	A	G	T	G	T	G	T	G	T	G	C	G	G	G	G	G	G	T	G	G	T	C	T	T	C	T	C	A	C	C	T	C	C	T	C	T	T	T	T	C	T	G	G	C
Genomic Coordinate			134784936	134784937	134784938	134784939	134784940	134784941	134784942	134784943	134784944	134784945	134784946	134784947	134784948	134784949	134784950	134784951	134784952	134784953	134784954	134784955								134784956	134784957	134784958	134784959	134784960	134784961	134784962	134784963	134784964	134784965	134784966	134784967	134784968	134784969	134784970	134784971	134784972	134784973	134784974	134784975
Phase 2			A	A	T	A	G	T	G	T	G	T	G	T	G	T	G	T	G	G	G	G	G	G	G	G	G	C	A	G	G	G	T	C	T	T	C	T	C	A	C	C	T	C	C	T	C	T	T
Genomic Coordinate			134784936	134784937	134784938	134784939	134784940	134784941	134784942	134784943	134784944	134784945	134784946	134784947	134784948	134784949	134784950	134784951	134784952	134784953	134784954	134784955	134784956	134784957	134784958	134784959	134784960	134784961	134784962	134784963	134784964	134784965	134784966	134784967	134784968	134784969	134784970	134784971	134784972	134784973	134784974	134784975	134784976	134784977	134784978	134784979	134784980	134784981	134784982
Reference			A	A	T	A	G	T	G	T	G	T	G	T	G	C	G	G	G	G	G	G	T	G	G	T	C	T	T	C	T	C	A	C	C	T	C	C	T	C	T	T	T	T	C	T	G	G	C
[truncated: 34 more columns]

## Sheet: R15
chr12
File Coordinate		224	225	226	227	228	229	230	231	232	233	234	235	236	237	238	239	240	241	242	243	244	245	246	247	248	249	250	251	252	253	254	255	256	257	258	259	260	261	262	263	264	265	266	267	268	269	270	271
Sanger		C	C	T	A	A	T\G	G	C\T	T	T	T	T	A\T	T\A	T\A	T\A	T	C\T	C	C\A	A\G	A\G	A\G	C\G	T\C	A\T	A\G	T\A	T	A\T	A	C\A	T\C	G\T	G\C	T\C	C\A	A	A	A	A\G	G	A\G	A\T	G\T	A\G	A\C	C\A
Genomic Coordinate		100940059	100940060	100940061	100940062	100940063	100940064	100940065	100940066	100940067	100940068	100940069	100940070	100940071	100940072	100940073	100940074	100940075	100940076	100940077	100940078	100940079	100940080	100940081	100940082	100940083	100940084	100940085	100940086	100940087	100940088	100940089	100940090	100940091	100940092	100940093	100940094	100940095	100940096	100940097	100940098	100940099	100940100	100940101	100940102	100940103	100940104	100940105	100940106
Phase 1		C	C	T	A	A	G	G	T	T	T	T	T	A	T	A	T	T	C	C	A	G	A	G	C	T	A	G	T	T	A	A	C	T	G	C	T	A	A	A	A	G	G	A	T	G	A	C	A
Genomic Coordinate		100940059	100940060	100940061	100940062	100940063		100940064	100940065	100940066	100940067	100940068	100940069	100940070	100940071	100940072	100940073	100940074	100940075	100940076	100940077	100940078	100940079	100940080	100940081	100940082	100940083	100940084	100940085	100940086	100940087	100940088	100940089	100940090	100940091	100940092	100940093	100940094	100940095	100940096	100940097	100940098	100940099	100940100	100940101	100940102	100940103	100940104	100940105
Phase 2		C	C	T	A	A	T	G	C	T	T	T	T	T	A	T	A	T	T	C	C	A	G	A	G	C	T	A	G	T	T	A	A	C	T	G	C	T	A	A	A	A	G	G	A	T	G	A	C
Genomic Coordinate		100940059	100940060	100940061	100940062	100940063	100940064	100940065	100940066	100940067	100940068	100940069	100940070	100940071	100940072	100940073	100940074	100940075	100940076	100940077	100940078	100940079	100940080	100940081	100940082	100940083	100940084	100940085	100940086	100940087	100940088	100940089	100940090	100940091	100940092	100940093	100940094	100940095	100940096	100940097	100940098	100940099	100940100	100940101	100940102	100940103	100940104	100940105	100940106
Reference		C	C	T	A	A	G	G	T	T	T	T	T	A	T	A	T	T	C	C	A	G	A	G	C	T	A	G	T	T	A	A	C	T	G	C	T	A	A	A	A	G	G	A	T	G	A	C	A
[truncated: 36 more columns]

## Sheet: R17
chr20
File Coordinate			191	192	193	194	195	196	197	198	199	200	201	202	203	204	205	206	207	208	209	210	211	212	213	214	215	216	217	218	219	220	221	222	223	224	225	226	227	228	229	230	231	232	233	234	235	236	237
Sanger			A	C	T	C	T	G	T	G	G	A	A	G	T	G	A\C	A\G	C\A	T\A	C\T	T\A	C\T	T	T\C	G\A	C\A	A\G	A	C\T	T	G\A	T\G	A\T	G\T	G\T	G\T	A\T	G\C	T	A\T	C\T	G\A	A	C\T	C\A	T\A	C\T	C\T
Genomic Coordinate			11064559	11064560	11064561	11064562	11064563	11064564	11064565	11064566	11064567	11064568	11064569	11064570	11064571	11064572	11064573	11064574	11064575	11064576	11064577	11064578	11064579	11064580	11064581	11064582	11064583	11064584	11064585	11064586	11064587	11064588	11064589	11064590	11064591	11064592	11064593	11064594	11064595	11064596	11064597	11064598	11064599	11064600	11064601	11064602	11064603	11064604	11064605
Phase 1			A	C	T	C	T	G	T	G	G	A	A	G	T	G	C	A	A	T	C	A	C	T	T	G	C	A	A	T	T	G	G	A	T	G	T	T	G	T	T	C	A	A	T	C	A	T	C
Genomic Coordinate			11064559	11064560	11064561	11064562	11064563	11064564	11064565	11064566	11064567	11064568	11064569	11064570	11064571			11064572	11064573	11064574																										11064575	11064576	11064577	11064578
Phase 2			A	C	T	C	T	G	T	G	G	A	A	G	T	G	A	G	C	A	T	T	T	T	C	A	A	G	A	C	T	A	T	T	G	T	G	A	C	T	A	T	G	A	C	A	T	C	T
Genomic Coordinate			11064559	11064560	11064561	11064562	11064563	11064564	11064565	11064566	11064567	11064568	11064569	11064570	11064571	11064572	11064573	11064574	11064575	11064576	11064577	11064578	11064579	11064580	11064581	11064582	11064583	11064584	11064585	11064586	11064587	11064588	11064589	11064590	11064591	11064592	11064593	11064594	11064595	11064596	11064597	11064598	11064599	11064600	11064601	11064602	11064603	11064604	11064605
Reference			A	C	T	C	T	G	T	G	G	A	A	G	T	G	C	A	A	T	C	A	C	T	T	G	C	A	A	T	T	G	G	A	T	G	T	T	G	T	T	C	A	A	T	C	A	T	C
[truncated: 73 more columns]

## Sheet: R18
chr6
File Coordinate			80	81	82	83	84	85	86	87	88	89	90	91	92	93	94	95	96	97	98	99	100	101	102	103	104	105	106	107	108	109	110	111	112	113	114	115	116	117	118	119	120	121	122	123	124	125	126
Sanger			T	A	T	T	G	A	G	A	C	C	T	T	A	A	A	A	A	A	A	A	A	G	A	A	T	C	T	G	T	T	C	G	C	A	G	C	A	G	C	A	T	T	A	A	A	T	G
Genomic Coordinate			160009976	160009977	160009978	160009979	160009980	160009981	160009982	160009983	160009984	160009985					160009986	160009987	160009988	160009989	160009990	160009991	160009992	160009993	160009994	160009995	160009996	160009997	160009998	160009999	160010000	160010001	160010002	160010003	160010004	160010005	160010006	160010007	160010008	160010009	160010010	160010011	160010012	160010013	160010014	160010015	160010016	160010017	160010018
Phase 1			T	A	T	T	G	A	G	A	C	C	T	T	A	A	A	A	A	A	A	A	A	G	A	A	T	C	T	G	T	T	C	G	C	A	G	C	A	G	C	A	T	T	A	A	A	T	G
Genomic Coordinate			160009976	160009977	160009978	160009979	160009980	160009981	160009982	160009983	160009984	160009985					160009986	160009987	160009988	160009989	160009990	160009991	160009992	160009993	160009994	160009995	160009996	160009997	160009998	160009999	160010000	160010001	160010002	160010003	160010004	160010005	160010006	160010007	160010008	160010009	160010010	160010011	160010012	160010013	160010014	160010015	160010016	160010017	160010018
Phase 2			T	A	T	T	G	A	G	A	C	C	T	T	A	A	A	A	A	A	A	A	A	G	A	A	T	C	T	G	T	T	C	G	C	A	G	C	A	G	C	A	T	T	A	A	A	T	G
Genomic Coordinate			160009976	160009977	160009978	160009979	160009980	160009981	160009982	160009983	160009984	160009985	160009986	160009987	160009988	160009989	160009990	160009991	160009992	160009993	160009994	160009995	160009996	160009997	160009998	160009999	160010000	160010001	160010002	160010003	160010004	160010005	160010006	160010007	160010008	160010009	160010010	160010011	160010012	160010013	160010014	160010015	160010016	160010017	160010018	160010019	160010020	160010021	160010022
Reference			T	A	T	T	G	A	G	A	C	C	C	A	A	A	A	A	A	G	A	A	T	C	T	G	T	T	C	G	C	A	G	C	A	G	C	A	T	T	A	A	A	T	G	A	G	A	T
[truncated: 9 more columns]

## Sheet: R19
chr6
File Coordinate			81	82	83	84	85	86	87	88	89	90	91	92	93	94	95	96	97	98	99	100	101	102	103	104	105	106	107	108	109	110	111	112	113	114	115	116	117	118	119	120	121	122	123	124	125	126	127
Sanger			C	C	T	C	T	G	G	G	C	C	C	C	C	C	T	C	C	C	T	C	C	G	G	G	A	C	T	C	C	T	C	C	C	T	T\C	T	G	G	G	A\C	C	C	C	C	T\C	C\T	C
Genomic Coordinate			167130965	167130966	167130967	167130968	167130969	167130970	167130971	167130972	167130974	167130975	167130976	167130977	167130978	167130979	167130980	167130981	167130982	167130983	167130984	167130985	167130986	167130987	167130988	167130989	167130990	167130991	167130992	167130993	167130994	167130995	167130996	167130997	167130998	167130999	167131000	167131001	167131002	167131003	167131004	167131005	167131006	167131007	167131008	167131009	167131010	167131011	167131012
Phase 1			C	C	T	C	T	G	G	G	C	C	C	C	C	C	T	C	C	C	T	C	C	G	G	G	A	C	T	C	C	T	C	C	C	T	T	T	G	G	G	A	C	C	C	C	T	C	C
Genomic Coordinate			167130965	167130966	167130967	167130968	167130969	167130970																															167130971	167130972	167130973	167130974	167130975	167130976	167130977	167130978	167130979	167130980	167130981
Phase 2			C	C	T	C	T	G	G	G	C	C	C	C	C	C	T	C	C	C	T	C	C	G	G	G	A	C	T	C	C	T	C	C	C	T	C	T	G	G	G	C	C	C	C	C	C	T	C
Genomic Coordinate			167130965	167130966	167130967	167130968	167130969	167130970	167130971	167130972	167130973	167130974	167130975	167130976	167130977	167130978	167130979	167130980	167130981	167130982	167130983	167130984	167130985	167130986	167130987	167130988	167130989	167130990	167130991	167130992	167130993	167130994	167130995	167130996	167130997	167130998	167130999	167131000	167131001	167131002	167131003	167131004	167131005	167131006	167131007	167131008	167131009	167131010	167131011
Reference			C	C	T	C	T	G	G	G	A	C	C	A	C	C	C	T	C	C	C	T	C	T	G	G	A	C	C	C	C	C	T	C	C	C	T	T	T	G	G	G	A	C	C	C	C	T	C
[truncated: 21 more columns]

## Sheet: R21
chr9
File Coordinate			32	33	34	35	36	37	38	39	40	41	42	43	44	45	46	47	48	49	50	51	52	53	54	55	56	57	58	59	60	61	62	63	64	65	66	67	68	69	70	71	72	73	74	75	76	77	78
Sanger			C	T	T	G	A	G	A	G	G	A	C	A	G	A	G	G	G	G	G	A\C	C	C	T	G	G	A	G\A	G	G	G	C	A	G	A	G	G	A\G	C\G	A	T\G	T\A	C	C\T	T\G	G\T	T\G	G\A
Genomic Coordinate			135663786	135663787	135663788	135663789	135663790	135663791	135663792	135663793	135663794	135663795	135663796	135663797	135663798	135663799	135663800	135663801	135663802	135663803	135663804	135663805	135663806	135663807	135663808	135663809	135663810	135663811	135663812	135663813	135663814	135663815	135663816	135663817	135663818	135663819	135663820	135663821	135663822	135663823	135663824	135663825	135663826	135663827	135663828	135663829	135663830	135663831	135663832
Phase 1			C	T	T	G	A	G	A	G	G	A	C	A	G	A	G	G	G	G	G	A	C	C	T	G	G	A	G	G	G	G	C	A	G	A	G	G	A	G	A	G	A	C	C	T	G	T	G
Genomic Coordinate			135663786	135663787	135663788	135663789	135663790	135663791	135663792	135663793	135663794	135663795	135663836	135663837	135663838	135663839	135663840	135663841	135663842	135663843	135663844	135663845	135663846	135663847	135663848	135663849	135663850	135663851	135663852	135663853	135663854	135663855	135663856	135663857	135663858	135663859	135663860	135663861	135663862	135663863	135663864	135663865	135663866	135663867	135663868	135663869	135663870	135663871	135663872
Phase 2			C	T	T	G	A	G	A	G	G	A	C	A	G	A	G	G	G	G	G	C	C	C	T	G	G	A	A	G	G	G	C	A	G	A	G	G	G	C	A	T	T	C	T	G	T	G	A
Genomic Coordinate			135663786	135663787	135663788	135663789	135663790	135663791	135663792	135663793	135663794	135663795	135663796	135663797	135663798	135663799	135663800	135663801	135663802	135663803	135663804	135663805	135663806	135663807	135663808	135663809	135663810	135663811	135663812	135663813	135663814	135663815	135663816	135663817	135663818	135663819	135663820	135663821	135663822	135663823	135663824	135663825	135663826	135663827	135663828	135663829	135663830	135663831	135663832
Reference			C	T	T	G	A	G	A	G	G	A	C	A	G	A	G	G	G	G	G	A	C	C	T	G	G	A	G	G	G	G	C	A	G	A	G	G	A	G	A	G	A	C	C	T	G	T	G
[truncated: 115 more columns]

[truncated: 1 more sheets: R22]
